# Supplementary material for: A VioA Variant Activates Antibiotic Streptogramins in the Heterologous Host Streptomyces sp. OUC20-O
Source: Mar Drugs. 2025 May 11;23(5):205. doi: 10.3390/md23050205 (PMC12113368; doi:10.3390/md23050205)
Supplement: Supplementary file 1 [file marinedrugs-23-00205-s001.zip]

Archive with 1 entries (1 files):
- marinedrugs-3593469-supplementary.pdf
